# Supplementary material for: Measuring autism-associated traits in the general population: Factor structure and measurement invariance across sex and diagnosis status of the Social Communication Questionnaire
Source: Autism. 2023 Dec 30;28(8):2105–19. doi: 10.1177/13623613231219306 (PMC11360277; doi:10.1177/13623613231219306)
Supplement: sj-xlsx-2-aut-10.1177_13623613231219306 – Supplemental material for Measuring autism-associated traits in the general population: Factor structure and measurement invariance across sex and diagnosis status of the Social Communication Questionnaire [file sj-xlsx-2-aut-10.1177_13623613231219306.xlsx]

## Sheet: ToC
Table	Contents
S1	SCQ total scores and domain scores for full sample and by sex and autism diagnosis status
S2	Item prevalence in the full sample
S3	Item prevalence in those with an autism diagnosis
S4	Item prevalence in those without an autism diagnosis
S5	Item prevalence in males
S6	Item prevalence in females
S7	Results from a two-sample proportion test for item prevalence between diagnostic groups and sex.
S8	EFA standardized factor loadings 1-factor solution
S9	EFA standardized factor loadings 2-factor solution
S10	EFA standardized factor loadings 3-factor solution
S11	EFA standardized factor loadings 4-factor solution
S12	EFA standardized factor loadings 5-factor solution
S13	EFA standardized factor loadings 6-factor solution
S14	EFA standardized factor loadings 7-factor solution
S15	CFA sample sizes for different subsamples
S16	Fit measures for all CFA models
S17	CFA standardized factor loadings 3-factor solution derived from the EFA
S18	CFA standardized factor loadings 4-factor solution derived from the EFA

## Sheet: SCQ_scores
Group	Total	Total SD	Social	Social SD	Com	Com SD	RRB	RRB SD
Full Sample	3.21	2.81	0.71	1.05	2.05	1.8	0.41	0.88
No Autism Dx	3.15	2.67	0.68	1	2.03	1.78	0.38	0.82
Autism Dx	7.99	6.01	2.18	2.52	3.39	2.22	2.02	2.23
Males	3.65	3.03	0.83	1.16	2.27	1.87	0.48	0.98
Females	2.76	2.48	0.58	0.91	1.82	1.69	0.33	0.75
Males noDX	3.55	2.85	0.80	1.09	2.25	1.85	0.44	0.89
Females noDX	2.73	2.41	0.56	0.88	1.81	1.68	0.32	0.73
Males DX	8.56	6.03	2.33	2.52	3.53	2.22	2.26	2.29
Females DX	6.64	5.77	1.81	2.47	3.07	2.2	1.45	1.97
score bolded if means are significantly different between comparison groups.
Comparison groups: No autism Dx vs autism Dx, Males vs Females,
males vs females with no Dx, males vs females with a Dx

## Sheet: item_prev_full
Item	Not Endorsed	Endorsed	Percent NA	n	Endorsement Rate
2: To and fro 'conversation'	42873	103	0.011	42976	0.00239669
3: Odd phrases/repeats same thing	38740	4114	0.014	42854	0.0960004
4: Socially inappropriate questions/statements	36502	6377	0.013	42879	0.148721
5: Gets pronouns mixed up	41582	1405	0.011	42987	0.0326843
6: Odd,indirect or metaphorical speech	37003	5896	0.013	42899	0.137439
7: Repeat things in exactly the same way	41507	1419	0.012	42926	0.0330569
8: Needs particular ways, orders or rituals	39721	3570	0.004	43291	0.0824652
9: Appropriate facial expressions	41703	1570	0.004	43273	0.0362813
10: Uses hand like a tool	42489	818	0.003	43307	0.0188884
11: Interests that might seem odd	42558	742	0.003	43300	0.0171363
12: Interests in parts of a toy/object	42052	1231	0.004	43283	0.0284407
13: Special interests of unusual intensity	39765	3278	0.009	43043	0.0761564
14: Unusually interested in sensory stimuli	42258	837	0.008	43095	0.0194222
15: Odd movement of hands/fingers	42299	731	0.01	43030	0.0169881
16: Complicated movements of body	37809	5092	0.013	42901	0.118692
17: Injures self deliberately	42323	752	0.009	43075	0.0174579
18: Objects that he/she must carry	42506	523	0.01	43029	0.0121546
19: Has a particular best friend	34813	8133	0.012	42946	0.189377
20: Talks just to be friendly	39036	3885	0.012	42921	0.0905151
21: Spontaneously copies you	24918	17604	0.021	42522	0.413997
22: Points at things around them to show you	33758	9046	0.015	42804	0.211335
23: Uses gestures other than pointing/pulling	23922	18432	0.025	42354	0.435189
24: Shakes head (yes)	35977	6689	0.018	42666	0.156776
26: Look at you directly in the face	41866	1080	0.012	42946	0.0251479
27: Smiles back if someone smiles at them	42692	304	0.01	42996	0.00707043
28: Shows things of interest to engage attention	42177	776	0.011	42953	0.0180663
29: Shares things other than food	40282	2515	0.015	42797	0.0587658
30: Wants to share their enjoyment of something	42659	316	0.011	42975	0.00735311
31: Comforts you when you are sad/hurt	41623	1309	0.012	42932	0.0304901
32: Uses gestures with sounds/words	34896	7411	0.026	42307	0.175172
33: Normal range of facial expressions	42853	189	0.009	43042	0.00439106
34: Trys to join & copy actions in social games	32340	9719	0.032	42059	0.23108
35: Pretend or make-believe games	38097	4632	0.017	42729	0.108404
36: Interest in unfamiliar children	41279	1623	0.013	42902	0.0378304
37: Responds well when another child approaches	42403	477	0.013	42880	0.0111241
38: Pays attention when you start talking to them	40898	1884	0.015	42782	0.0440372
39: Plays imaginative games with another child	39008	3618	0.019	42626	0.0848778
40: Plays cooperatively in games with groups	42611	329	0.012	42940	0.00766185

## Sheet: item_prev_ Dx
Item	Not Endorsed	Endorsed	Percent NA	n	Endorsement Rate
2: To and fro 'conversation'	588	28	0.031	616	0.0454545
3: Odd phrases/repeats same thing	422	191	0.036	613	0.311582
4: Socially inappropriate questions/statements	384	232	0.031	616	0.376623
5: Gets pronouns mixed up	545	73	0.028	618	0.118123
6: Odd,indirect or metaphorical speech	438	179	0.03	617	0.290113
7: Repeat things in exactly the same way	502	115	0.03	617	0.186386
8: Needs particular ways, orders or rituals	411	224	0.002	635	0.352756
9: Appropriate facial expressions	559	71	0.009	630	0.112698
10: Uses hand like a tool	576	59	0.002	635	0.0929134
11: Interests that might seem odd	499	136	0.002	635	0.214173
12: Interests in parts of a toy/object	500	136	0	636	0.213836
13: Special interests of unusual intensity	374	254	0.013	628	0.404459
14: Unusually interested in sensory stimuli	530	100	0.009	630	0.15873
15: Odd movement of hands/fingers	522	108	0.009	630	0.171429
16: Complicated movements of body	487	142	0.011	629	0.225755
17: Injures self deliberately	561	67	0.013	628	0.106688
18: Objects that he/she must carry	579	50	0.011	629	0.0794913
19: Has a particular best friend	412	214	0.016	626	0.341853
20: Talks just to be friendly	497	128	0.017	625	0.2048
21: Spontaneously copies you	282	344	0.016	626	0.549521
22: Points at things around them to show you	466	162	0.013	628	0.257962
23: Uses gestures other than pointing/pulling	352	272	0.019	624	0.435897
24: Shakes head (yes)	502	125	0.014	627	0.199362
26: Look at you directly in the face	522	106	0.013	628	0.16879
27: Smiles back if someone smiles at them	566	58	0.019	624	0.0929487
28: Shows things of interest to engage attention	608	22	0.009	630	0.0349206
29: Shares things other than food	509	117	0.016	626	0.186901
30: Wants to share their enjoyment of something	592	34	0.016	626	0.0543131
31: Comforts you when you are sad/hurt	524	101	0.017	625	0.1616
32: Uses gestures with sounds/words	502	114	0.031	616	0.185065
33: Normal range of facial expressions	564	64	0.013	628	0.101911
34: Trys to join & copy actions in social games	368	251	0.027	619	0.405493
35: Pretend or make-believe games	526	101	0.014	627	0.161085
36: Interest in unfamiliar children	501	130	0.008	631	0.206022
37: Responds well when another child approaches	544	70	0.035	614	0.114007
38: Pays attention when you start talking to them	446	177	0.02	623	0.284109
39: Plays imaginative games with another child	500	123	0.02	623	0.197432
40: Plays cooperatively in games with groups	544	84	0.013	628	0.133758

## Sheet: item_prev_noDx
Item	Not Endorsed	Endorsed	Percent NA	n	Endorsement Rate
2: To and fro 'conversation'	42209	75	0.011	42284	0.00177372
3: Odd phrases/repeats same thing	38247	3918	0.013	42165	0.0929207
4: Socially inappropriate questions/statements	36054	6133	0.013	42187	0.145377
5: Gets pronouns mixed up	40964	1330	0.01	42294	0.0314465
6: Odd,indirect or metaphorical speech	36495	5711	0.012	42206	0.135313
7: Repeat things in exactly the same way	40930	1303	0.012	42233	0.0308527
8: Needs particular ways, orders or rituals	39240	3339	0.004	42579	0.0784189
9: Appropriate facial expressions	41073	1493	0.004	42566	0.0350749
10: Uses hand like a tool	41836	759	0.003	42595	0.017819
11: Interests that might seem odd	41982	606	0.003	42588	0.0142294
12: Interests in parts of a toy/object	41477	1093	0.004	42570	0.0256754
13: Special interests of unusual intensity	39322	3016	0.009	42338	0.0712362
14: Unusually interested in sensory stimuli	41652	736	0.008	42388	0.0173634
15: Odd movement of hands/fingers	41701	622	0.01	42323	0.0146965
16: Complicated movements of body	37251	4944	0.013	42195	0.11717
17: Injures self deliberately	41686	684	0.009	42370	0.0161435
18: Objects that he/she must carry	41850	473	0.01	42323	0.011176
19: Has a particular best friend	34342	7901	0.012	42243	0.187037
20: Talks just to be friendly	38469	3750	0.012	42219	0.0888226
21: Spontaneously copies you	24593	17227	0.021	41820	0.411932
22: Points at things around them to show you	33229	8871	0.015	42100	0.210713
23: Uses gestures other than pointing/pulling	23528	18126	0.025	41654	0.435156
24: Shakes head (yes)	35415	6548	0.018	41963	0.156042
26: Look at you directly in the face	41269	973	0.012	42242	0.0230339
27: Smiles back if someone smiles at them	42049	246	0.01	42295	0.00581629
28: Shows things of interest to engage attention	41494	752	0.011	42246	0.0178005
29: Shares things other than food	39697	2397	0.015	42094	0.056944
30: Wants to share their enjoyment of something	41990	282	0.011	42272	0.00667108
31: Comforts you when you are sad/hurt	41024	1206	0.012	42230	0.0285579
32: Uses gestures with sounds/words	34331	7283	0.026	41614	0.175013
33: Normal range of facial expressions	42213	124	0.009	42337	0.00292888
34: Trys to join & copy actions in social games	31912	9454	0.032	41366	0.228545
35: Pretend or make-believe games	37505	4520	0.017	42025	0.107555
36: Interest in unfamiliar children	40704	1490	0.013	42194	0.0353131
37: Responds well when another child approaches	41785	405	0.013	42190	0.00959943
38: Pays attention when you start talking to them	40377	1705	0.015	42082	0.0405161
39: Plays imaginative games with another child	38436	3490	0.019	41926	0.0832419
40: Plays cooperatively in games with groups	41990	245	0.012	42235	0.00580088

## Sheet: item_prev_male
Item	Not Endorsed	Endorsed	Percent NA	n	Endorsement Rate
2: To and fro 'conversation'	21792	66	0.012	21858	0.00301949
3: Odd phrases/repeats same thing	19543	2263	0.014	21806	0.103779
4: Socially inappropriate questions/statements	18595	3230	0.013	21825	0.147995
5: Gets pronouns mixed up	21067	813	0.011	21880	0.0371572
6: Odd,indirect or metaphorical speech	18717	3114	0.013	21831	0.142641
7: Repeat things in exactly the same way	21038	812	0.012	21850	0.0371625
8: Needs particular ways, orders or rituals	20132	1910	0.003	22042	0.0866528
9: Appropriate facial expressions	21206	815	0.004	22021	0.0370101
10: Uses hand like a tool	21613	429	0.003	22042	0.0194628
11: Interests that might seem odd	21503	535	0.004	22038	0.0242763
12: Interests in parts of a toy/object	21106	921	0.004	22027	0.0418123
13: Special interests of unusual intensity	19283	2609	0.01	21892	0.119176
14: Unusually interested in sensory stimuli	21427	496	0.009	21923	0.0226246
15: Odd movement of hands/fingers	21419	487	0.01	21906	0.0222314
16: Complicated movements of body	19406	2443	0.012	21849	0.111813
17: Injures self deliberately	21444	485	0.009	21929	0.0221168
18: Objects that he/she must carry	21612	289	0.01	21901	0.0131957
19: Has a particular best friend	17202	4636	0.013	21838	0.212291
20: Talks just to be friendly	19710	2133	0.012	21843	0.0976514
21: Spontaneously copies you	11804	9808	0.023	21612	0.453822
22: Points at things around them to show you	16945	4830	0.016	21775	0.221814
23: Uses gestures other than pointing/pulling	11630	9931	0.025	21561	0.4606
24: Shakes head (yes)	18208	3514	0.018	21722	0.161771
26: Look at you directly in the face	21170	679	0.012	21849	0.0310769
27: Smiles back if someone smiles at them	21664	209	0.011	21873	0.00955516
28: Shows things of interest to engage attention	21473	394	0.011	21867	0.018018
29: Shares things other than food	20214	1547	0.016	21761	0.0710905
30: Wants to share their enjoyment of something	21675	190	0.011	21865	0.00868969
31: Comforts you when you are sad/hurt	20930	890	0.014	21820	0.0407883
32: Uses gestures with sounds/words	17470	4036	0.028	21506	0.187669
33: Normal range of facial expressions	21752	138	0.01	21890	0.00630425
34: Trys to join & copy actions in social games	15039	6311	0.035	21350	0.295597
35: Pretend or make-believe games	18228	3461	0.019	21689	0.159574
36: Interest in unfamiliar children	20709	1101	0.014	21810	0.0504814
37: Responds well when another child approaches	21499	306	0.014	21805	0.0140335
38: Pays attention when you start talking to them	20518	1247	0.016	21765	0.0572938
39: Plays imaginative games with another child	18946	2678	0.022	21624	0.123844
40: Plays cooperatively in games with groups	21621	216	0.013	21837	0.00989147

## Sheet: item_prev_female
Item	Not Endorsed	Endorsed	Percent NA	n	Endorsement Rate
2: To and fro 'conversation'	21005	37	0.01	21042	0.00175839
3: Odd phrases/repeats same thing	19126	1846	0.013	20972	0.0880221
4: Socially inappropriate questions/statements	17843	3135	0.013	20978	0.149442
5: Gets pronouns mixed up	20442	590	0.01	21032	0.0280525
6: Odd,indirect or metaphorical speech	18216	2776	0.012	20992	0.132241
7: Repeat things in exactly the same way	20394	606	0.012	21000	0.0288571
8: Needs particular ways, orders or rituals	19519	1653	0.004	21172	0.0780748
9: Appropriate facial expressions	20426	749	0.004	21175	0.0353719
10: Uses hand like a tool	20799	389	0.003	21188	0.0183594
11: Interests that might seem odd	20978	207	0.003	21185	0.00977106
12: Interests in parts of a toy/object	20871	308	0.003	21179	0.0145427
13: Special interests of unusual intensity	20413	661	0.008	21074	0.0313657
14: Unusually interested in sensory stimuli	20755	340	0.007	21095	0.0161176
15: Odd movement of hands/fingers	20804	243	0.01	21047	0.0115456
16: Complicated movements of body	18332	2643	0.013	20975	0.126007
17: Injures self deliberately	20803	266	0.009	21069	0.0126252
18: Objects that he/she must carry	20817	234	0.01	21051	0.0111159
19: Has a particular best friend	17552	3479	0.01	21031	0.165422
20: Talks just to be friendly	19256	1745	0.012	21001	0.0830913
21: Spontaneously copies you	13071	7763	0.02	20834	0.372612
22: Points at things around them to show you	16750	4203	0.014	20953	0.200592
23: Uses gestures other than pointing/pulling	12250	8467	0.025	20717	0.408698
24: Shakes head (yes)	17709	3159	0.018	20868	0.15138
26: Look at you directly in the face	20621	400	0.011	21021	0.0190286
27: Smiles back if someone smiles at them	20951	95	0.01	21046	0.00451392
28: Shows things of interest to engage attention	20629	380	0.011	21009	0.0180875
29: Shares things other than food	19992	967	0.014	20959	0.0461377
30: Wants to share their enjoyment of something	20907	126	0.01	21033	0.00599059
31: Comforts you when you are sad/hurt	20618	417	0.01	21035	0.0198241
32: Uses gestures with sounds/words	17363	3361	0.025	20724	0.162179
33: Normal range of facial expressions	21025	50	0.008	21075	0.00237248
34: Trys to join & copy actions in social games	17241	3394	0.029	20635	0.164478
35: Pretend or make-believe games	19803	1160	0.014	20963	0.0553356
36: Interest in unfamiliar children	20496	519	0.011	21015	0.0246966
37: Responds well when another child approaches	20830	169	0.012	20999	0.008048
38: Pays attention when you start talking to them	20305	635	0.015	20940	0.0303247
39: Plays imaginative games with another child	19990	935	0.015	20925	0.0446834
40: Plays cooperatively in games with groups	20913	113	0.011	21026	0.0053743

## Sheet: prop_test
Item	Endorsed: noDx	Endorsed: Dx	N: noDx	N: Dx	Multiple testing adjusted p: across Dx status	Chisq: across Dx status	Endorsed: Male	Endorsed: Female	n: Male	n: Female	Multiple testing adjusted p: across sex	Chisq: across sex
2: To and fro 'conversation'	75	28	42284	616	0	465.60043*	66	37	21858	21042	0.047	6.60197
3: Odd phrases/repeats same thing	3918	191	42165	613	0	330.207	2263	1846	21806	20972	0	30.3867
4: Socially inappropriate questions/statements	6133	232	42187	616	0	254.644	3230	3135	21825	20978	1	0.16564
5: Gets pronouns mixed up	1330	73	42294	618	0	141.965	813	590	21880	21032	0	27.8215
6: Odd,indirect or metaphorical speech	5711	179	42206	617	0	121.542	3114	2776	21831	20992	0.009	9.67073
7: Repeat things in exactly the same way	1303	115	42233	617	0	454.902	812	606	21850	21000	0	22.8258
8: Needs particular ways, orders or rituals	3339	224	42579	635	0	618.812	1910	1653	22042	21172	0.007	10.3904
9: Appropriate facial expressions	1493	71	42566	630	0	104.981	815	749	22021	21175	1	0.78393
10: Uses hand like a tool	759	59	42595	635	0	186.036	429	389	22042	21188	1	0.65032
11: Interests that might seem odd	606	136	42588	635	0	1470.67	535	207	22038	21185	0	133.84
12: Interests in parts of a toy/object	1093	136	42570	636	0	795.995	921	308	22027	21179	0	289.55
13: Special interests of unusual intensity	3016	254	42338	628	0	972.478	2609	661	21892	21074	0	1176.23
14: Unusually interested in sensory stimuli	736	100	42388	630	0	643.623	496	340	21923	21095	0	23.5471
15: Odd movement of hands/fingers	622	108	42323	630	0	903.398	487	243	21906	21047	0	72.7263
16: Complicated movements of body	4944	142	42195	629	0	68.7868	2443	2643	21849	20975	0	20.4657
17: Injures self deliberately	684	67	42370	628	0	290.381	485	266	21929	21069	0	55.8586
18: Objects that he/she must carry	473	50	42323	629	0	234.836	289	234	21901	21051	0.245	3.68943
19: Has a particular best friend	7901	214	42243	626	0	95.3349	4636	3479	21838	21031	0	153.042
20: Talks just to be friendly	3750	128	42219	625	0	99.227	2133	1745	21843	21001	0	27.3961
21: Spontaneously copies you	17227	344	41820	626	0	47.5629	9808	7763	21612	20834	0	288.044
22: Points at things around them to show you	8871	162	42100	628	0.02	8.00502	4830	4203	21775	20953	0	28.7198
23: Uses gestures other than pointing/pulling	18126	272	41654	624	1	0	9931	8467	21561	20717	0	115.58
24: Shakes head (yes)	6548	125	41963	627	0.016	8.44913	3514	3159	21722	20868	0.016	8.6194
26: Look at you directly in the face	973	106	42242	628	0	529.879	679	400	21849	21021	0	62.8953
27: Smiles back if someone smiles at them	246	58	42295	624	0	651.48316*	209	95	21873	21046	0	38.0449
28: Shows things of interest to engage attention	752	22	42246	630	0.01	9.32078	394	380	21867	21009	1	0.00031
29: Shares things other than food	2397	117	42094	626	0	185.752	1547	967	21761	20959	0	119.572
30: Wants to share their enjoyment of something	282	34	42272	626	0	185.02335*	190	126	21865	21033	0.007	10.3151
31: Comforts you when you are sad/hurt	1206	101	42230	625	0	364.199	890	417	21820	21035	0	158.486
32: Uses gestures with sounds/words	7283	114	41614	616	1	0.35778	4036	3361	21506	20724	0	47.2838
33: Normal range of facial expressions	124	64	42337	628	0	1369.04897*	138	50	21890	21075	0	37.2038
34: Trys to join & copy actions in social games	9454	251	41366	619	0	106.452	6311	3394	21350	20635	0	1014.34
35: Pretend or make-believe games	4520	101	42025	627	0	17.7744	3461	1160	21689	20963	0	1197.91
36: Interest in unfamiliar children	1490	130	42194	631	0	493.088	1101	519	21810	21015	0	194.791
37: Responds well when another child approaches	405	70	42190	614	0	591.684	306	169	21805	20999	0	34.3792
38: Pays attention when you start talking to them	1705	177	42082	623	0	858.933	1247	635	21765	20940	0	183.616
39: Plays imaginative games with another child	3490	123	41926	623	0	101.55	2678	935	21624	20925	0	856.589
40: Plays cooperatively in games with groups	245	84	42235	628	0	1313.4361*	216	113	21837	21026	0	28.1068

## Sheet: EFA_1f_loadings
Item	F1
2: To and fro 'conversation'	0.673*
3: Odd phrases/repeats same thing	0.383*
4: Socially inappropriate questions/statements	0.218*
5: Gets pronouns mixed up	0.367*
6: Odd,indirect or metaphorical speech	0.170*
7: Repeat things in exactly the same way	0.512*
8: Needs particular ways, orders or rituals	0.359*
9: Appropriate facial expressions	0.275*
10: Uses hand like a tool	0.405*
11: Interests that might seem odd	0.692*
12: Interests in parts of a toy/object	0.539*
13: Special interests of unusual intensity	0.382*
14: Unusually interested in sensory stimuli	0.516*
15: Odd movement of hands/fingers	0.516*
16: Complicated movements of body	0.114*
17: Injures self deliberately	0.408*
18: Objects that he/she must carry	0.481*
19: Has a particular best friend	0.215*
20: Talks just to be friendly	0.532*
21: Spontaneously copies you	0.502*
22: Points at things around them to show you	0.640*
23: Uses gestures other than pointing/pulling	0.611*
24: Shakes head (yes)	0.504*
26: Look at you directly in the face	0.577*
27: Smiles back if someone smiles at them	0.637*
28: Shows things of interest to engage attention	0.555*
29: Shares things other than food	0.537*
30: Wants to share their enjoyment of something	0.679*
31: Comforts you when you are sad/hurt	0.536*
32: Uses gestures with sounds/words	0.564*
33: Normal range of facial expressions	0.809*
34: Trys to join & copy actions in social games	0.566*
35: Pretend or make-believe games	0.616*
36: Interest in unfamiliar children	0.534*
37: Responds well when another child approaches	0.590*
38: Pays attention when you start talking to them	0.479*
39: Plays imaginative games with another child	0.630*
40: Plays cooperatively in games with groups	0.682*

## Sheet: EFA_2f_loadings
Item	F1	F2
2: To and fro 'conversation'	0.628*	0.272*
3: Odd phrases/repeats same thing	0.677*	-0.060*
4: Socially inappropriate questions/statements	0.523*	-0.103*
5: Gets pronouns mixed up	0.546*	0.014
6: Odd,indirect or metaphorical speech	0.537*	-0.179*
7: Repeat things in exactly the same way	0.765*	-0.051*
8: Needs particular ways, orders or rituals	0.589*	-0.022
9: Appropriate facial expressions	0.173*	0.211*
10: Uses hand like a tool	0.657*	-0.101*
11: Interests that might seem odd	0.825*	0.046
12: Interests in parts of a toy/object	0.734*	-0.011
13: Special interests of unusual intensity	0.580*	0.009
14: Unusually interested in sensory stimuli	0.714*	-0.019
15: Odd movement of hands/fingers	0.675*	0.025
16: Complicated movements of body	0.490*	-0.215*
17: Injures self deliberately	0.557*	0.026
18: Objects that he/she must carry	0.655*	-0.005
19: Has a particular best friend	0.100*	0.188*
20: Talks just to be friendly	0.114*	0.531*
21: Spontaneously copies you	-0.188*	0.649*
22: Points at things around them to show you	-0.146*	0.745*
23: Uses gestures other than pointing/pulling	-0.221*	0.764*
24: Shakes head (yes)	-0.129*	0.603*
26: Look at you directly in the face	0.358*	0.441*
27: Smiles back if someone smiles at them	0.499*	0.393*
28: Shows things of interest to engage attention	-0.003	0.614*
29: Shares things other than food	0.158*	0.520*
30: Wants to share their enjoyment of something	0.313*	0.589*
31: Comforts you when you are sad/hurt	0.310*	0.428*
32: Uses gestures with sounds/words	-0.151*	0.671*
33: Normal range of facial expressions	0.673*	0.423*
34: Trys to join & copy actions in social games	0.008	0.620*
35: Pretend or make-believe games	0.008	0.673*
36: Interest in unfamiliar children	0.357*	0.394*
37: Responds well when another child approaches	0.509*	0.330*
38: Pays attention when you start talking to them	0.453*	0.256*
39: Plays imaginative games with another child	0.137*	0.628*
40: Plays cooperatively in games with groups	0.608*	0.338*

[truncated: 9 more sheets: EFA_3f_loadings, EFA_4f_loadings, EFA_5f_loadings, EFA_6f_loadings, EFA_7f_loadings, CFA_samples, CFA_fit_measures, CFA_3fdev_efa_loadings, CFA_4fdev_efa_loadings]
